# Supplementary material for: Evaluating comorbidity scoring systems for flumatinib therapy in chronic myeloid leukemia: a machine learning and SHAP-based predictive analysis
Source: Front Med (Lausanne). 2026 May 28;13:1849735. doi: 10.3389/fmed.2026.1849735 (PMC13253388; doi:10.3389/fmed.2026.1849735)
Supplement: Supplementary file 1 [file Data_Sheet_1.CSV]

Age_Group	CIRS_G_Group	Total_Patients	Standard Dose (600mg) [n (%)]	Reduced Dose (<600mg) [n (%)]
>= 60 years	Severe (>= 8)	123	87 (70.7%)	36 (29.3%)
>= 60 years	Mild to Moderate (< 8)	47	38 (80.9%)	9 (19.1%)
< 60 years	Severe (>= 8)	46	41 (89.1%)	5 (10.9%)
< 60 years	Mild to Moderate (< 8)	343	320 (93.3%)	23 (6.7%)
